# Supplementary material for: Antibiotics Treatment Modulates Microglia–Synapses Interaction
Source: Cells. 2021 Oct 4;10(10):2648. doi: 10.3390/cells10102648 (PMC8534187; doi:10.3390/cells10102648)
Supplement: Supplementary file 1 [file cells-10-02648-s001.zip]

Archive with 5 entries (5 files):
- Supplementary Figure S1.tiff
- Supplementary Figure S2.tiff
- Supplementary Figure S3.tiff
- Supplementary Figure S4.tiff
- Supplementary Figure S5.tiff
